# Supplementary material for: Monitoring of Cd and GSH contents and Bn-OASTL expression in transgenic tobacco seedlings in response to Cd stress
Source: PLoS One. 2026 Jan 22;21(1):e0329885. doi: 10.1371/journal.pone.0329885 (PMC12826462; doi:10.1371/journal.pone.0329885)
Supplement: S1 Data — (XLSX) [file pone.0329885.s004.xlsx]

## Sheet: qPCR data
SID	Plant type	Replication	Plant Part	Treatments	Ct Value Target	Ct Value actin	2-deltaCt target	deltaT	Relative Expression
S1	WT	1	Shoot	Ck	28	21.3513	0.00996624	6.64874	1.1035
S1	WT	1	Shoot	Ck	28	21.2929	0.00957081	6.70714	1.05971		Plant type	Plant Part	Treatments	Relative Expression	Standard Deviation of Relative Expression
S1	WT	1	Shoot	Ck	28	21.246	0.00926515	6.75397	1.02587		WT	Root	Ck	1.00059	0.0377586
S2	WT	2	Shoot	Ck	28	21.0358	0.00800862	6.96423	0.859115		WT	Root	Cd	1.06299	0.164868
S2	WT	2	Shoot	Ck	28	21.0721	0.00821304	6.92787	0.881045		WT	Shoot	Ck	0.965644	0.109716
S2	WT	2	Shoot	Ck	28	21.045	0.00806002	6.955	0.86463		WT	Shoot	Cd	1.42551	0.252506
S3	WT	1	Root	Ck	28	21.2079	0.00902364	6.79207	0.999128		BnOASTL	Root	Ck	0.832272	0.274674
S3	WT	1	Root	Ck	28	21.293	0.009572	6.70696	1.05984		BnOASTL	Root	Cd	7.68248	1.36065
S3	WT	1	Root	Ck	28	21.1266	0.00852899	6.87341	0.944359		BnOASTL	Shoot	Ck	1.30771	0.361655
S4	WT	2	Root	Ck	28	21.2638	0.00938012	6.73618	1.00624		BnOASTL	Shoot	Cd	2.89658	0.544118
S4	WT	2	Root	Ck	28	21.23	0.00916279	6.77	0.982928
S4	WT	2	Root	Ck	28	21.2707	0.00942501	6.72929	1.01106
S5	WT	1	Shoot	Cd	28	21.4303	0.0105272	6.56973	1.16561
S5	WT	1	Shoot	Cd	28	21.4633	0.010771	6.5367	1.19261
S5	WT	1	Shoot	Cd	28	21.507	0.0111022	6.49301	1.22928
S6	WT	2	Shoot	Cd	28	21.9908	0.015526	6.00917	1.66553
S6	WT	2	Shoot	Cd	28	21.9831	0.0154428	6.01692	1.65661
S6	WT	2	Shoot	Cd	28	21.9715	0.0153197	6.02847	1.64341
S7	WT	1	Root	Cd	28	21.207	0.00901784	6.793	0.998485
S7	WT	1	Root	Cd	28	20.9978	0.00780073	7.00217	0.863724
S7	WT	1	Root	Cd	28	21.0526	0.00810264	6.94739	0.897152
S8	WT	2	Root	Cd	28	21.4813	0.0109066	6.51866	1.16999
S8	WT	2	Root	Cd	28	21.5197	0.0112002	6.48034	1.20148
S8	WT	2	Root	Cd	28	21.5735	0.0116257	6.42654	1.24713
S17	BnOASTL	1	Shoot	Ck	28.4041	22.079	0.0124724	6.32512	1.38098
S17	BnOASTL	1	Shoot	Ck	28.1571	22.2282	0.0164152	5.92883	1.81754
S17	BnOASTL	1	Shoot	Ck	28.2236	22.1445	0.014792	6.07904	1.63782
S18	BnOASTL	2	Shoot	Ck	28.8335	22.1176	0.00951272	6.71593	1.02047
S18	BnOASTL	2	Shoot	Ck	29.1888	22.3989	0.00903687	6.78996	0.96942
S18	BnOASTL	2	Shoot	Ck	28.8508	22.1343	0.00950879	6.71652	1.02004
S19	BnOASTL	1	Root	Ck	29.3223	21.328	0.00392149	7.99438	0.434201
S19	BnOASTL	1	Root	Ck	28.9524	21.4898	0.00566941	7.46259	0.627736
S19	BnOASTL	1	Root	Ck	28.9552	21.7173	0.00662457	7.23796	0.733495
S20	BnOASTL	2	Root	Ck	28.2762	21.5781	0.00963142	6.69804	1.0332
S20	BnOASTL	2	Root	Ck	27.9712	21.3025	0.00982921	6.66871	1.05442
S20	BnOASTL	2	Root	Ck	28.0808	21.4869	0.0103528	6.59384	1.11058
S21	BnOASTL	1	Shoot	Cd	26.9363	21.6336	0.0253357	5.30269	2.80525
S21	BnOASTL	1	Shoot	Cd	26.9445	21.8337	0.0289406	5.11076	3.2044
S21	BnOASTL	1	Shoot	Cd	27.0179	21.8533	0.02788	5.16462	3.08697
S22	BnOASTL	2	Shoot	Cd	26.9946	22.0925	0.0334451	4.90206	3.58778
S22	BnOASTL	2	Shoot	Cd	27.2091	21.9014	0.0252471	5.30774	2.70836
S22	BnOASTL	2	Shoot	Cd	27.7132	21.9585	0.0185204	5.75474	1.98675
S23	BnOASTL	1	Root	Cd	25.5154	21.6473	0.0684811	3.86815	7.58246
S23	BnOASTL	1	Root	Cd	25.1707	21.6228	0.0855027	3.54789	9.46715
S23	BnOASTL	1	Root	Cd	25.2413	21.606	0.0804776	3.63527	8.91075
S24	BnOASTL	2	Root	Cd	26.0671	21.8687	0.0544695	4.19841	5.84315
S24	BnOASTL	2	Root	Cd	25.987	21.9645	0.0615326	4.0225	6.60084
S24	BnOASTL	2	Root	Cd	25.9397	22.1376	0.0716906	3.80207	7.69053
