# Supplementary material for: Monitoring of Cd and GSH contents and Bn-OASTL expression in transgenic tobacco seedlings in response to Cd stress
Source: PLoS One. 2026 Jan 22;21(1):e0329885. doi: 10.1371/journal.pone.0329885 (PMC12826462; doi:10.1371/journal.pone.0329885)
Supplement: S2 Data — (XLSX) [file pone.0329885.s005.xlsx]

## Sheet: Cd content
Plant type	Replication	Plant part	Treatment	OD1	OD Mean	Cd concentration（ug/L)	Cd content(mg/g)	Cd content(mg/kg)
Stand5				2.454	2.454	5
Stand4				1.976	1.976	4
Stand3				1.546	1.546	3
Stand2				1.054	1.054	2
Stand1				0.56	0.56	1
Stand0				0	0	0
WT	1	Shoot	Ck	0.053	0.053	0.010862	0.00021724	0.21724		Plant type	Plant part	Treatment	Cd content(mg/kg)	Standard Deviation of Cd content(mg/kg)
WT	2	Shoot	Ck	0.055	0.055	0.01497	0.0002994	0.2994		WT	Root	Ck	0.189853	0.0627507
WT	3	Shoot	Ck	0.052	0.052	0.008808	0.00017616	0.17616		WT	Root	Cd	10.6653	0.41353
WT	1	Root	Ck	0.051	0.051	0.006754	0.00013508	0.13508		WT	Shoot	Ck	0.230933	0.0627507
WT	2	Root	Ck	0.052	0.052	0.008808	0.00017616	0.17616		WT	Shoot	Cd	7.59795	0.41353
WT	3	Root	Ck	0.054	0.054	0.012916	0.00025832	0.25832		OASTL	Root	Ck	0.244627	0.0627507
WT	1	Shoot	Cd	0.222	0.222	0.357988	0.00715976	7.15976		OASTL	Root	Cd	9.78888	0.350988
WT	2	Shoot	Cd	0.234	0.234	0.382636	0.00765272	7.65272		OASTL	Shoot	Ck	0.272013	0.0627507
WT	3	Shoot	Cd	0.242	0.242	0.399068	0.00798136	7.98136		OASTL	Shoot	Cd	6.62572	0.256545
WT	1	Root	Cd	0.298	0.298	0.514092	0.0102818	10.2818
WT	2	Root	Cd	0.306	0.306	0.530524	0.0106105	10.6105
WT	3	Root	Cd	0.318	0.318	0.555172	0.0111034	11.1034
OASTL	1	Shoot	Ck	0.054	0.054	0.012916	0.00025832	0.25832
OASTL	2	Shoot	Ck	0.053	0.053	0.010862	0.00021724	0.21724
OASTL	3	Shoot	Ck	0.056	0.056	0.017024	0.00034048	0.34048
OASTL	1	Root	Ck	0.055	0.055	0.01497	0.0002994	0.2994
OASTL	2	Root	Ck	0.052	0.052	0.008808	0.00017616	0.17616
OASTL	3	Root	Ck	0.054	0.054	0.012916	0.00025832	0.25832
OASTL	1	Shoot	Cd	0.207	0.207	0.327178	0.00654356	6.54356
OASTL	2	Shoot	Cd	0.216	0.216	0.345664	0.00691328	6.91328
OASTL	3	Shoot	Cd	0.204	0.204	0.321016	0.00642032	6.42032
OASTL	1	Root	Cd	0.285	0.285	0.48739	0.0097478	9.7478
OASTL	2	Root	Cd	0.278	0.278	0.473012	0.00946024	9.46024
OASTL	3	Root	Cd	0.295	0.295	0.50793	0.0101586	10.1586
