# Supplementary material for: Monitoring of Cd and GSH contents and Bn-OASTL expression in transgenic tobacco seedlings in response to Cd stress
Source: PLoS One. 2026 Jan 22;21(1):e0329885. doi: 10.1371/journal.pone.0329885 (PMC12826462; doi:10.1371/journal.pone.0329885)
Supplement: S3 Data — (XLSX) [file pone.0329885.s006.xlsx]

## Sheet: GSH content
Sample Name	Replication	Treatments	Plant type	Tested OD1	Protein content	GSH content（mgGSH/gprot）
CK	1	Ck	WT	0.036	6.52	0.173415
CK	2	Ck	WT	0.039	6.38	0.200336
CK	3	Ck	WT	0.041	6.29	0.218833
CK	1	Cd	WT	0.067	6.16	0.430942
CK	2	Cd	WT	0.074	6.24	0.480564
CK	3	Cd	WT	0.062	6.08	0.396185		Plant type	Treatments	GSH content（mgGSH/gprot）	Standard Deviation of GSH content (mgGSH/gprot)
247	1	Ck	BnOASTL	0.038	6.28	0.195698		WT	Ck	0.197528	0.022839
247	2	Ck	BnOASTL	0.041	6.37	0.216085		WT	Cd	0.435897	0.042407
247	3	Ck	BnOASTL	0.036	6.12	0.184749		BnOASTL	Ck	0.198844	0.0159031
247	1	Cd	BnOASTL	0.056	5.94	0.355867		BnOASTL	Cd	0.368923	0.0184456
247	2	Cd	BnOASTL	0.061	6.05	0.390024
247	3	Cd	BnOASTL	0.058	6.13	0.360876
Stand OD1	1	BY	Stand	0.646
Stand OD2	2	BY	Stand	0.629
Averaged Stand OD		BY	Stand	0.6375
Blank OD1	1	BY	Stand	0.011
Blank OD2	2	BY	Stand	0.015
Averaged Blank OD		BY	Stand	0.013
Stand OD-BlankOD		BY	Stand	0.6245
